# Supplementary material for: Higher evolutionary dynamics of gene copy number for Drosophila glue genes located near short repeat sequences
Source: BMC Ecol Evol. 2024 Feb 2;24:18. doi: 10.1186/s12862-023-02178-y (PMC10835880; doi:10.1186/s12862-023-02178-y)
Supplement: Supplementary file 1 — Additional file 1. [file 12862_2023_2178_MOESM1_ESM.zip]

Archive with 7 entries (7 files):
- Supplementary/manuscript_supp.pdf
- Supplementary/Supp_data_files1_14.zip
- Supplementary/Table_S1.csv
- Supplementary/Table_S2.csv
- Supplementary/Table_S3.zip
- Supplementary/Table_S4.csv
- Supplementary/list_supp_files.pdf
