# Supplementary material for: Higher evolutionary dynamics of gene copy number for Drosophila glue genes located near short repeat sequences
Source: BMC Ecol Evol. 2024 Feb 2;24:18. doi: 10.1186/s12862-023-02178-y (PMC10835880; doi:10.1186/s12862-023-02178-y)
Supplement: Supplementary file 1 — Additional file 1. [file 12862_2023_2178_MOESM1_ESM.zip › Supplementary/Table_S1.csv]

Table S1. List of species and genome assemblies used in this study
Species	Strain	Genome Assembly	Gene annotations
D. melanogaster	iso+AC0-1	+ACI-Release 6.32P
The FlyBase Consortium/Berkeley Drosophila Genome Project/Celera Genomics
https://www.ncbi.nlm.nih.gov/assembly/GCF+AF8-000001215.4/
GCA+AF8-000001215.4
P+ACI-	FlyBase Release 6.32
D. simulans	w501	+ACI-Princeton University
https://www.ncbi.nlm.nih.gov/assembly/GCF+AF8-016746395.1
GCA+AF8-016746395.1
P+ACI-	FlyBase Release 2.01
D. sechellia	sech25	+ACI-University of California	Irvine
https://www.ncbi.nlm.nih.gov/assembly/GCF+AF8-004382195.1
GCA+AF8-004382195.1
P+ACI-	NCBI Release 101
D. mauritiania	mau12	+ACI-University of California	Irvine
https://www.ncbi.nlm.nih.gov/assembly/GCF+AF8-004382145.1/
GCA+AF8-004382145.1
P+ACI-	NCBI Release 100
D. santomea	CAGO	+ACI-Princeton University
https://www.ncbi.nlm.nih.gov/assembly/GCF+AF8-016746245.2
GCA+AF8-016746245.2
P+ACI-	+ACI-This study. Sgs gene annotations from Da Lage et al.	2019.+ACI-
D. teissieri	GT53w	+ACI-Princeton University
https://www.ncbi.nlm.nih.gov/assembly/GCF+AF8-016746235.2
GCA+AF8-016746235.2
P+ACI-	This study.
D. yakuba	NY73PB	+ACI-Princeton University
https://www.ncbi.nlm.nih.gov/assembly/GCA+AF8-016746335.2
GCA+AF8-016746335.2
P+ACI-	FlyBase Release 1.04
D. erecta	+ACI-14021+AC0-0224.00	06	07+ACI-	+ACI-University of Arizona/ University of Chicago/ Cornell University
https://www.ncbi.nlm.nih.gov/assembly/GCF+AF8-003286155.1
GCA+AF8-003286155.2
P+ACI-	NCBI Release 101
D. eugracilis	14026+AC0-0451.10	+ACI-The modENCODE Project
https://www.ncbi.nlm.nih.gov/assembly/GCF+AF8-000236325.1
GCA+AF8-000236325.2
I+ACI-	NCBI Release 101
D. takahashii	14022+AC0-0311.13	+ACI-Baylor College of Medicine
https://www.ncbi.nlm.nih.gov/assembly/GCF+AF8-000224235.1
GCA+AF8-000224235.2
I+ACI-	NCBI Release 101
D. suzukii	WT3+AC0-2	+ACI-Institut de Biologie du Developpement de Marseille
https://www.ncbi.nlm.nih.gov/assembly/GCF+AF8-013340165.1
GCA+AF8-013340165.1
P+ACI-	+ACI-This study. Sgs gene annotations from Da Lage et al.	2019.+ACI-
D. biarmipes	DSSC 14023+AC0-0361.11	+ACI-University of Pennsylvania
https://www.ncbi.nlm.nih.gov/assembly/GCA+AF8-005234255.1+ACM-/st
GCA+AF8-005234255.1
P+ACI-	NCBI Release 101
D. ananassae	14024+AC0-0371.16+AC0-18	+ACI-University of Arizona/ University of Chiago/ Cornell University
https://www.ncbi.nlm.nih.gov/assembly/GCF+AF8-003285975.2
GCA+AF8-003285975.3
P+ACI-	NCBI Release 101
D. pseudoobscura	+ACI-MV2+AC0-25
14011+AC0-0121.94+ACI-	+ACI-University of California	Irvine
https://www.ncbi.nlm.nih.gov/assembly/GCF+AF8-009870125.1
GCA+AF8-009870125.2
P+ACI-	NCBI Release 104
D. obscura	BZ+AC0-5 IFL	+ACI-Stanford University
https://www.ncbi.nlm.nih.gov/assembly/GCF+AF8-018151105.1
GCA+AF8-018151105.1
N+ACI-	This study
D. subobscura	Ksnacht	+ACI-Stanford University
https://www.ncbi.nlm.nih.gov/assembly/GCA+AF8-018903505.1
GCA+AF8-018903505.1
N+ACI-	This study
D. rhopaloa	14029+AC0-0021.01	+ACI-Stanford University
https://www.ncbi.nlm.nih.gov/assembly/GCF+AF8-018152115.1
GCA+AF8-018152115.1
N+ACI-	This study
D. elegans	14027+AC0-0461.03	+ACI-Stanford University
https://www.ncbi.nlm.nih.gov/assembly/GCF+AF8-018152505.1
GCA+AF8-018152505.1
N+ACI-	This study
D. jambulina	14028+AC0-0671.01	+ACI-Stanford University
https://www.ncbi.nlm.nih.gov/assembly/GCA+AF8-018152175.1
GCA+AF8-018152175.1
N+ACI-	This study
D. rufa	EH091 iso+AC0-C L+AF8-3	+ACI-Stanford University
https://www.ncbi.nlm.nih.gov/assembly/GCA+AF8-018153105.1
GCA+AF8-018153105.1
N+ACI-	This study
D. kikkawai	14028+AC0-0561.14	+ACI-Stanford University
https://www.ncbi.nlm.nih.gov/assembly/GCF+AF8-018152535.1
GCA+AF8-018152535.1
N+ACI-	This study
D. triauraria	14028+AC0-0691.9	+ACI-Stanford University
https://www.ncbi.nlm.nih.gov/assembly/GCA+AF8-018151095.1
GCA+AF8-018151095.1
N+ACI-	This study
D. bipectinata	14024+AC0-0381.04	+ACI-Stanford University
https://www.ncbi.nlm.nih.gov/assembly/GCF+AF8-018153845.1
GCA+AF8-018153845.1
N+ACI-	This study
D. ficusphila	14025+AC0-0441.05	+ACI-Stanford University
https://www.ncbi.nlm.nih.gov/assembly/GCF+AF8-018152265.1
GCA+AF8-018152265.1
N+ACI-	This study
