# Supplementary material for: Higher evolutionary dynamics of gene copy number for Drosophila glue genes located near short repeat sequences
Source: BMC Ecol Evol. 2024 Feb 2;24:18. doi: 10.1186/s12862-023-02178-y (PMC10835880; doi:10.1186/s12862-023-02178-y)
Supplement: Supplementary file 1 — Additional file 1. [file 12862_2023_2178_MOESM1_ESM.zip › Supplementary/Table_S2.csv]

Table S2+//3//Q-: Sgs genomic coordinates in 24 Drosophila species
	Sgs1 coordinates	Sgs3b coordinates	Sgs3bshort coordinates	Sgs3c coordinates	Sgs3d coordinates	Sgs3dshort coordinates	Sgs3e coordinates	Sgs3f coordinates	Sgs3g coordinates	Sgs3x coordinates	Sgs7a	Sgs7b	Sgs8a	Sgs8b
D. melanogaster	+ACI-NT+AF8-033779 2L
4937441 +AC0- 4941366+ACI-	+ACI-NT+AF8-037436.4 +AC0- 3L
11512235 +AC0- 11513231+ACI-	absent	absent	absent	absent	absent	absent	absent	absent	+ACI-NT+AF8-037436.4 +AC0- 3L
11509896 +AC0- 11509186+ACI-	absent	+ACI-NT+AF8-037436.4 +AC0- 3L
11509355 +AC0- 11509059+ACI-	absent
D. simulans	+ACI-Scf+AF8-2L
4752550 +AC0- 4754973+ACI-	+ACI-Scf+AF8-3L
11226369 +AC0- 11227009+ACI-	absent	absent	absent	absent	absent	absent	absent	absent	+ACI-Scf+AF8-3L
11224035 +AC0- 11224330+ACI-	absent	+ACI-Scf+AF8-3L
11223429 +AC0- 11223130+ACI-	absent
D. sechellia	+ACI-CM015602.1 +AC0- 2L
4849505 +AC0- 4852000+ACI-	+ACI-CM015604.1
13223369 +AC0- 11223961+ACI-	absent	absent	absent	absent	absent	absent	absent	absent	+ACI-CM015604.1
11221412 +AC0- 11221706+ACI-	absent	+ACI-CM015604.1
11220831 +AC0- 11220538+ACI-	absent
D. mauritiana	+ACI-CM015614.1 +AC0- 2L
4846235 +AC0- 4848826+ACI-	+ACI-CM015616.1
11169020 +AC0- 11169705+ACI-	absent	absent	absent	absent	absent	absent	absent	absent	+ACI-CM015616.1
11166698 +AC0- 11166992+ACI-	absent	+ACI-CM015616.1
11166120 +AC0- 11165821+ACI-	absent
D. santomea (annotations transfered from D. yakuba)	+ACI-2L
9218730 +AC0- 9221611+ACI-	+ACI-3L
11684373 +AC0- 11685264+ACI-	absent	absent	absent	absent	absent	+ACI-3L
11746978 +AC0- 11747732+ACI-	absent	absent	+ACI-3L
11678238 +AC0- 11677949+ACI-	+ACI-3L
11682174 +AC0- 11682461+ACI-	+ACI-3L
11678868 +AC0- 11679166+ACI-	absent
D. yakuba	+ACI-2L
13130349 +AC0- 13126985+ACI-	+ACI-3L
11670623 +AC0- 11671551+ACI-	absent	absent	absent	absent	absent	+ACI-3L
11734309 +AC0- 11735165+ACI-	absent	absent	+ACI-3L
11665457 +AC0- 11665168+ACI-	+ACI-3L
11668352 +AC0- 11668641+ACI-	+ACI-3L
11666056 +AC0- 11666354+ACI-	absent
D. teissieri (annotations transfered from D. yakuba and D. erecta)	+ACI-2L
5054407 +AC0- 5057485+ACI-	+ACI-3L
11056487 +AC0- 11057308+ACI-	absent	absent	absent	absent	absent	+ACI-3L
11117995 +AC0- 11118794+ACI-	+ACI-3L
11122841 +AC0- 11123640+ACI-	absent	+ACI-3L
11051772 +AC0- 11051483+ACI-	+ACI-3L
11054234 +AC0- 11054523+ACI-	+ACI-3L
11052388 +AC0- 11052682+ACI-	absent
D. erecta	absent	+ACI-NW+AF8-020825198.1
11763978 +AC0- 11765053+ACI-	absent	absent	absent	absent	absent	absent	absent	absent	+ACI-NW+AF8-020825198.1
11761500 +AC0- 11761795+ACI-	absent	+ACI-NW+AF8-020825198.1
11760882 +AC0- 11760581+ACI-	absent
D. eugracilis	+ACI-NW+AF8-016077548
817906 +AC0- 819884+ACI-	+ACI-NW+AF8-016078254.1
3385186 +AC0- 3386300+ACI-	absent	absent	absent	absent	absent	absent	absent	+ACI-NW+AF8-016077443
176452 +AC0- 177925+ACI-	absent	absent	+ACI-NW+AF8-016078254.1
3378701 +AC0- 3378995+ACI-	+ACI-NW+AF8-016078254.1
3378110 +AC0- 3377822+ACI-
D. takahashii	+ACI-NW+AF8-016039488.1
248469 +AC0- 249119+ACI-	absent	absent	absent	absent	absent	+ACI-NW+AF8-016039132.1
96733 +AC0- 95867+ACI-	absent	absent	+ACI-NW+AF8-016038861
217111 +AC0- 218549+ACI-	+ACI-NW+AF8-016039132.1
120183 +AC0- 120470+ACI-	+ACI-NW+AF8-016039132.1
119179 +AC0- 118770+ACI-	absent	absent
D. suzukii (NCBI annotations transfered from D. biarmipes)	+ACI-Andromeda scaffold
18766198 +AC0- 18771174+ACI-	absent	absent	absent	absent	absent	+ACI-Cepheus
18597507 +AC0- 18598664+ACI-	absent	absent	+ACI-WWNF01000011.1
336764 +AC0- 337581+ACI-	+ACI-Cepheus
18572963 +AC0- 18572670+ACI-	absent	+ACI-Cepheus
18573988 +AC0- 18574272+ACI-	absent
D. biarmipes	+ACI-SZUW01002387.1
3054297 +AC0- 3050188+ACI-	absent	absent	absent	absent	absent	+ACI-SZUW01002707.1
2579212 +AC0- 2578346+ACI-	absent	absent	+ACI-SZUW01002661.1
1014493 +AC0- 1015319 +ACI-	+ACI-SZUW01002707.1
2602212 +AC0- 2602508+ACI-	absent	+ACI-SZUW01002707.1
2601081 +AC0- 2600796+ACI-	absent
D. ananassae	+ACI-NW+AF8-022473445.1
2500209 +AC0- 2502850+ACI-	+ACI-NW+AF8-022473439.1
5725499 +AC0- 5726290+ACI-	absent	absent	absent	absent	+ACI-NW+AF8-022473439.1
5741202 +AC0- 5742970+ACI-	absent	absent	+ACI-NW+AF8-022473271
68392 +AC0- 70190+ACI-	+ACI-NW+AF8-022473439.1
5718204 +AC0- 5718480+ACI-	absent	absent	absent
D. pseudoobscura	absent	+ACI-NC+AF8-046683.1
52828658 +AC0- 52829371+ACI-	absent	+ACI-NC+AF8-046683.1
52820277 +AC0- 52820951+ACI-	absent	absent	+ACI-NC+AF8-046683.1
52809210 +AC0- 52808511+ACI-	absent	absent	+ACI-NC+AF8-046683
284663 +AC0- 284690 +ACI-	absent	absent	absent	absent
D. obscura	absent	absent	+ACI-Contig 1
10661851 +AC0- 10661489+ACI-	absent	absent	+ACI-Contig 1
10689592 +AC0- 10689954+ACI-	+ACI-Contig 1
10696940 +AC0- 10697866+ACI-	absent	absent	absent	+ACI-Contig 1
10661851 +AC0- 10661489+ACI-	absent	absent	absent
D. subobscura	absent	+ACI-Contig 115
51785 +AC0- 53053+ACI-	absent	+ACI-Contig 115
56556 +AC0- 57418+ACI-	+ACI-Contig 115
63178 +AC0- 63980+ACI-	absent	+ACI-Contig 115
70991 +AC0- 71887+ACI-	absent	absent	+ACI-Contig 167
113519 +AC0- 115925+ACI-	absent	absent	absent	absent
D. bipectinata	+ACI-Contig 54
32911 +AC0- 36271+ACI-	+ACI-Contig 1
81514 +AC0- 82255+ACI-	absent	absent	absent	absent	+ACI-Contig 1
96512 +AC0- 98570+ACI-	absent	absent	+ACI-Contig 50
409253 +AC0- 413466+ACI-	+ACI-Contig 1
9506860 +AC0- 9507162+ACI-	+ACI-Contig 1
9506126 +AC0- 9505848+ACI-	absent	absent
D. ficusphila	+ACI-Contig 412
29693 +AC0- 33097+ACI-	+ACI-Contig 286
48511 +AC0- 49591+ACI-	absent	absent	absent	absent	+ACI-Contig 286
67515 +AC0- 68415+ACI-	absent	absent	absent	absent	absent	absent	absent
D. elegans	+ACI-Contig 184
34291 +AC0- 38763+ACI-	absent	absent	absent	absent	absent	+ACI-Contig 208
69707 +AC0- 70554+ACI-	absent	absent	+ACI-Contig 149
262757 +AC0- 263422+ACI-	absent	absent	absent	absent
D. rhopaloa	+ACI-Contig 2
36458 +AC0- 39362+ACI-	absent	absent	absent	absent	absent	+ACI-Contig 163
76673 +AC0- 77547+ACI-	absent	absent	+ACI-Contig 3
297512 +AC0- 296686+ACI-	absent	absent	absent	absent
D. triauraria	+ACI-Contig 599
37771 +AC0- 38138+ACI-	+ACI-Contig 937
51983 +AC0- 52504+ACI-	absent	absent	absent	absent	+ACI-Contig 937
73377 +AC0- 74285+ACI-	absent	absent	absent	absent	absent	absent	absent
D. rufa	+ACI-Contig 97
36699 +AC0- 42426+ACI-	+ACI-Contig 86
16103 +AC0- 16644+ACI-	absent	absent	absent	absent	+ACI-Contig 86
37001 +AC0- 37717+ACI-	absent	absent	absent	absent	absent	absent	absent
D. jambulina	+ACI-Contig 114
27280 +AC0- 32427+ACI-	+ACI-Contig 27
16504533 +AC0- 16504981+ACI-	absent	absent	absent	absent	absent	absent	absent	absent	+ACI-Contig 27
16502815 +AC0- 16503097+ACI-	absent	absent	absent
D. kikkawai	absent	+ACI-Contig 80
105413 +AC0- 105872+ACI-	absent	absent	absent	absent	absent	absent	absent	absent	absent	absent	absent	absent
