# Supplementary material for: Higher evolutionary dynamics of gene copy number for Drosophila glue genes located near short repeat sequences
Source: BMC Ecol Evol. 2024 Feb 2;24:18. doi: 10.1186/s12862-023-02178-y (PMC10835880; doi:10.1186/s12862-023-02178-y)
Supplement: Supplementary file 1 — Additional file 1. [file 12862_2023_2178_MOESM1_ESM.zip › Supplementary/Table_S4.csv]

+ACI-Table S4+//3//Q-: Sgs3x exons and intron sizes for studied species. For each species	the size of the first exon ( CDS1)	intron and second exon (CDS2) are given in bp. +ACI-
Gene	Species	Sgs copy	CDS1	intron	CDS2	Amino acid at phase 1 intron position
Sgs1	D. melanogaster		28	65	3833	Valine
	D. simulans		28	66	2330	Valine
	D. sechellia		28	66	2402	Valine
	D. mauritiana		28	66	2498	Valine
	D. santomea		28	68	2786	Valine
	D. yakuba		28	68	3269	Valine
	D. teissieri		28	67	2984	Valine
	D. erecta		absent
	D. eugracilis		28	70	1880	Valine
	D. takahashii		28	54	1715	Valine
	D. suzukii		28	54	4895	Valine
	D. biarmipes		28	54	4028	Valine
	D. ananassae		28	53	4561	Valine
	D. pseudoobscura		absent
	D. obscura		absent
	D. subobscura		absent
	D. bipectinata		28	64	3269	Valine
	D. ficusphila		28	50	3416	Valine
	D. elegans		28	69	4373	Valine
	D. rhopaloa		28	69	4775	Valine
	D. triauraria		28	59	4688	Valine
	D. rufa		28	59	5861	Valine
	D. jambulina		28	71	5048	Alanine
	D. kikkawai		absent
Sgs3	D. melanogaster	Sgs3b	28	73	896	Alanine
	D. simulans	Sgs3b	28	74	539	Alanine
	D. sechellia	Sgs3b	31	74	488	Alanine
	D. mauritiana	Sgs3b	28	74	584	Alanine
	D. santomea	Sgs3b	28	58	806	Alanine
		Sgs3f	28	74	653	Alanine
	D. yakuba	Sgs3b	28	77	824	Alanine
		Sgs3f	28	74	755	Alanine
	D. teissieri	Sgs3b	28	75	719	Alanine
		Sgs3f	28	74	698	Alanine
		Sgs3g	28	74	698	Alanine
	D. erecta	Sgs3b	28	74	974	Valine
	D. eugracilis	Sgs3b	28	68	1019	Alanine
		Sgs3e	19	98	608	Alanine
	D. takahashii	Sgs3e	19	66	782	Alanine
	D. suzukii	Sgs3e	19	87	1052	Alanine
	D. biarmipes	Sgs3e	19	63	785	Alanine
	D. ananassae	Sgs3b	28	72	692	Valine
		Sgs3e	28	68	1679	Valine
	D. pseudoobscura	Sgs3b	25	72	617	Alanine
		Sgs3c	25	72	578	Alanine
		Sgs3e	28	70	602	Alanine
	D. obscura	Sgs3bshort	25	93	245	Alanine
		Sgs3dshort	25	95	245	Alanine
		Sgs3e	28	81	818	Alanine
	D. subobscura	Sgs3b	25	90	1154	Alanine
		Sgs3c	25	89	749	Alanine
		Sgs3d	25	89	689	Alanine
		Sgs3e	28	57	812	Alanine
	D. bipectinata	Sgs3b	28	58	656	Valine
		Sgs3e	19	73	1967	Glycine
	D. ficusphila	Sgs3b	28	73	980	Alanine
		Sgs3e	19	100	782	Alanine
	D. elegans	Sgs3e	19	89	740	Alanine
	D. rhopaloa	Sgs3e	19	137	719	Alanine
	D. triauraria	Sgs3b	28	60	434	Valine
		Sgs3e	28	153	728	Alanine
	D. rufa	Sgs3b	28	59	455	Alanine
		Sgs3e	28	120	569	Alanine
	D. jambulina	Sgs3b	28	65	356	Alanine
	D. kikkawai	Sgs3b	28	70	362	Alanine
Sgs3x	D. melanogaster		absent
	D. simulans		absent
	D. sechellia		absent
	D. mauritiana		absent
	D. santomea		absent
	D. yakuba		absent
	D. teissieri		absent
	D. erecta		absent
	D. eugracilis		28	61	1385	Alanine
	D. takahashii		28	62	1349	Alanine
	D. suzukii		28	53	725	Valine
	D. biarmipes		28	59	747	Alanine
	D. ananassae		28	59	1712	Valine
	D. pseudoobscura		28	88	1607	Alanine
	D. obscura		28	77	983	Alanine
	D. subobscura		28	70	2309	Alanine
	D. bipectinata		28	57	4148	Valine
	D. ficusphila		absent
	D. elegans		28	57	581	Alanine
	D. rhopaloa		28	62	737	Alanine
	D. triauraria		absent
	D. rufa		absent
	D. jambulina		absent
	D. kikkawai		absent
Sgs7	D. melanogaster		28	66	197	Alanine
	D. simulans		28	75	197	Alanine
	D. sechellia		28	72	196	Alanine
	D. mauritiana		28	72	197	Alanine
	D. santomea	Sgs7a	28	67	197	Alanine
		Sgs7b	28	67	197	Alanine
	D. yakuba	Sgs7a	28	67	197	Alanine
		Sgs7b	28	67	197	Alanine
	D. teissieri	Sgs7a	28	67	197	Alanine
		Sgs7b	28	67	197	Alanine
	D. erecta		28	70	200	Alanine
	D. eugracilis		28	72	197	Alanine
	D. takahashii		28	65	197	Alanine
	D. suzukii		28	71	197	Alanine
	D. biarmipes		28	71	200	Alanine
	D. ananassae		28	57	194	Alanine
	D. pseudoobscura		absent
	D. subobscura		absent
	D. bipectinata		28	65	212	Alanine
	D. elegans		absent
	D. rhopaloa		absent
	D. triauraria		absent
	D. rufa		absent
	D. jambulina		28	58	197	Alanine
	D. kikkawai		absent
Sgs8	D. melanogaster		28	69	200	Alanine
	D. simulans		28	71	203	Alanine
	D. sechellia		28	71	197	Alanine
	D. mauritiana		28	71	203	Alanine
	D. santomea		28	70	203	Alanine
	D. yakuba		28	70	203	Alanine
	D. teissieri		28	69	200	Alanine
	D. erecta		28	67	209	Alanine
	D. eugracilis		28	72	197	Alanine
	D. takahashii		28	64	197	Alanine
	D. suzukii		28	62	197	Alanine
	D. biarmipes		28	63	197	Alanine
	D. ananassae		absent
	D. pseudoobscura		absent
	D. obscura		absent
	D. subobscura		absent
	D. bipectinata		28	59	194	Alanine
	D. ficusphila		absent
	D. elegans		absent
	D. rhopaloa		absent
	D. triauraria		absent
	D. rufa		absent
	D. jambulina		absent
	D. kikkawai		absent
